# Supplementary material for: Subgrouping a Large U.S. Sample of Patients with Fibromyalgia Using the Fibromyalgia Impact Questionnaire-Revised
Source: Int J Environ Res Public Health. 2020 Dec 31;18(1):247. doi: 10.3390/ijerph18010247 (PMC7796452; doi:10.3390/ijerph18010247)
Supplement: Supplementary file 1 [file ijerph-18-00247-s001.zip]

Archive with 3 entries (3 files):
- FIQRClusterCalculator (US).xls
- Supp. Fig 1.docx
- Supplementary table 1.docx
