# Supplementary material for: Subgrouping a Large U.S. Sample of Patients with Fibromyalgia Using the Fibromyalgia Impact Questionnaire-Revised
Source: Int J Environ Res Public Health. 2020 Dec 31;18(1):247. doi: 10.3390/ijerph18010247 (PMC7796452; doi:10.3390/ijerph18010247)
Supplement: Supplementary file 1 [file ijerph-18-00247-s001.zip › FIQRClusterCalculator (US).xls]

## Sheet: FIQR Cluster Calculator
	FIQR Cluster Calculator
		FIQR Item				CLUSTER (1-4)		1
		1				TOTAL SCORE (0-100)		0
		2				Physical Dysfunction (0-30)		0
						Overall impact (0-20)		0
		3				Symptoms (0-50)		0
		4
							Cluster 1	Cluster 2	Cluster 3	Cluster 4	η²	Pairwise
		5
						Clinical Measures
		6				FIQR Total	33.36 (9.47)	53.25 (6.02)	66.34 (4.95)	81.69 (7.14)	0.86*	1<2<3<4
						HADS-anxiety	9.97 (3.51)	11.92 (4.55)	12.97 (4.39)	13.14 (3.32)	0.07*	1<3,4
		7				HADS-depression	7.29 (2.62)	7.38 (2.36)	7.38 (2.99)	7.23 (4.02)	0.00	-
						BPI-Severity	3.32 (1.53)	4.80 (1.31)	5.80 (1.11)	6.77 (1.15)	0.50*	1<2<3<4
		8				BPI-Interference	3.26 (1.63)	5.74 (1.35)	6.67 (1.46)	8.21 (1.05)	0.63*	1<2<3<4
						MASQ	119.27 (5.97)	119.89 (5.14)	121.44 (6.81)	123.47 (7.64)	0.06*	1,2<4
		9				MFI-General Fatigue	16.41 (2.27)	17.67 (2.23)	18.72 (1.73)	19.34 (1.11)	0.23*	1<2<3,4
						MFI-Physical Ftigue	13.39 (4.48)	15.91 (2.90)	17.70 (2.37)	18.51 (1.80)	0.28*	1<2<3,4
		10				MFI-Activity	12.34 (4.36)	13.89 (4.26)	15.71 (3.33)	17.17 (2.84)	0.18*	1,2<3<4		This calculator is part of the following study: Subgrouping a large U.S. sample of patients with fibromyalgia using the Fibromyalgia Impact Questionnaire–Revised
						MFI-Motivation	12.03 (4.67)	14.32 (3.60)	15.77 (3.76)	17.01 (3.20)	0.16*	1,2<3,4
		11				MFI-Mental Fatigue	10.94 (2.70)	14.03 (3.05)	14.97 (3.51)	16.47 (2.80)	0.24*	1<2,3<4
						MOS-Sleep	19.43 (6.18)	23.87 (4.34)	25.09 (4.51)	26.90 (4.57)	0.21*	1<2,3
		12										1,2<4		Authors: Adrián Pérez-Aranda, Albert Feliu-Soler, Scott Mist, Kim D. Jones, Anna Kratz, David A. Williams, & Juan V. Luciano
		13
						FIQR: Fibromyalgia Impact Questionnaire -Revised; BPI: Brief Pain Inventory; HADS: Hospital Anxiety and Depression Scale; MASQ: Multiple Ability Self-Report Questionnaire; MFI-20: Multidimensional Fatigue Inventory; MOS-Sleep: Medical Outcomes Study sleep scale.
		14
		15
		16
		17
		18
		19
		20
		21

## Sheet: Hoja1
	Centros de los conglomerados finales
		Conglomerado
		1	2	3	4	1	2	3	4
9	CIF1a_VALOR	1.31496	3.41451	6.04712	2.78325	59.0598	31.1977	8.7195	38.648
9	CIF1b_VALOR	1.65354	5.07772	7.91623	4.64039	53.9704	15.3843	1.17456	19.0062
9	CIF1c_VALOR	1.40945	4.20725	7.08377	3.79803	57.6165	22.9704	3.67194	27.0605
9	CIF1d_VALOR	3.71654	7.10363	8.86911	6.54187	27.915	3.59623	0.0171322	6.04239
9	CIF1e_VALOR	4.95276	8.43005	9.38482	7.25616	16.3802	0.324841	0.148084	3.04099
9	CIF1f_VALOR	3.81102	7.70466	8.96335	6.71429	26.9255	1.6779	0.00134316	5.22449
9	CIF1g_VALOR	2.44094	6.73575	8.49215	5.40394	43.0212	5.12682	0.257915	12.9316
9	CIF1h_VALOR	3.58268	7.03109	8.29843	5.6798	29.3474	3.87661	0.492201	11.0237
9	CIF1i_VALOR	2.35433	6.81865	8.67277	5.03941	44.1649	4.75828	0.107076	15.6863
9	CIF2a_VALOR	2.0315	2.70984	8.07068	7.1133	48.56	39.5661	0.863634	3.55964
9	CIF2b_VALOR	2.13386	2.95337	8.51832	7.37931	47.1439	36.5618	0.232011	2.62663
9	CIF3a_VALOR	5.01575	7.12435	8.79581	7.63547	15.8743	3.51805	0.0416929	1.86195
9	CIF3b_VALOR	4.7874	6.98964	8.75393	7.15271	17.746	4.04156	0.0605521	3.41248
9	CIF3c_VALOR	4.55118	6.70984	8.50262	7.26108	19.792	5.24481	0.247389	3.02383
9	CIF3d_VALOR	5.88189	8.1399	9.31414	8.4532	9.72261	0.739778	0.0986815	0.298988
9	CIF3e_VALOR	2.46457	5.3057	8.21728	5.81773	42.7119	13.6479	0.612655	10.1268
9	CIF3f_VALOR	3.98425	6.72021	8.1178	6.29557	25.1577	5.19745	0.778275	7.31396
9	CIF3g_VALOR	3.82677	6.50259	8.38743	6.30542	26.7623	6.23705	0.375236	7.26077
9	CIF3h_VALOR	4.59055	7.2228	8.95812	7.19212	19.4432	3.15845	0.00175434	3.26844
9	CIF3i_VALOR	2.68504	5.72539	7.96073	5.6798	39.8787	10.7231	1.08008	11.0237
9	CIF3j_VALOR	5.00787	6.52332	8.46859	7.18719	15.9371	6.13396	0.2824	3.28627	Min	Pred					Pred
						26.21	14.96	4.39	13.99	4.39	#N/A	0	0	3	0	3
						1	2	3	4

## Sheet: Hoja2
	Estimaciones de los parámetros
			Estimación	Error típ.	Wald	gl	Sig.	Intervalo de confianza 95%
								Límite inferior	Límite superior
	Umbral	[CLU4_4 = 1]	31.3998	0.903565	1207.63	1	1.33843e-264	29.6288	33.1707
		[CLU4_4 = 2]	44.4552	1.25282	1259.12	1	8.65637e-276	41.9997	46.9107
		[CLU4_4 = 3]	53.6887	1.50019	1280.78	1	1.69966e-280	50.7484	56.629					Pred
0	Ubicación	CIF1a_VALOR	0.419607	0.0259478	261.508	1	8.0484e-59	0.368751	0.470464	0	0	0	0	1
0		CIF1b_VALOR	0.561753	0.0273538	421.749	1	1.01551e-93	0.50814	0.615365
0		CIF1c_VALOR	0.25685	0.0264938	93.9875	1	3.17529e-22	0.204923	0.308777
0		CIF1d_VALOR	0.330321	0.0297938	122.919	1	1.45227e-28	0.271926	0.388716
0		CIF1e_VALOR	0.325252	0.0284237	130.943	1	2.54863e-30	0.269543	0.380962
0		CIF1f_VALOR	0.491915	0.0280844	306.796	1	1.08967e-68	0.43687	0.546959
0		CIF1g_VALOR	0.486367	0.0298597	265.313	1	1.1925e-59	0.427843	0.544891
0		CIF1h_VALOR	0.391667	0.0210952	344.72	1	5.983e-77	0.350321	0.433012
0		CIF1i_VALOR	0.47671	0.0306407	242.053	1	1.40311e-54	0.416655	0.536765
0		CIF2a_VALOR	0.404378	0.0303036	178.069	1	1.27956e-40	0.344985	0.463772
0		CIF2b_VALOR	0.541222	0.0327691	272.786	1	2.80317e-61	0.476996	0.605448
0		CIF3a_VALOR	0.337707	0.0419193	64.9009	1	7.87591e-16	0.255546	0.419867
0		CIF3b_VALOR	0.292918	0.0311401	88.4813	1	5.13183e-21	0.231885	0.353952
0		CIF3c_VALOR	0.313839	0.0327237	91.9792	1	8.75937e-22	0.249702	0.377976
0		CIF3d_VALOR	0.182799	0.0282019	42.014	1	9.06225e-11	0.127525	0.238074
0		CIF3e_VALOR	0.256513	0.0234149	120.015	1	6.27864e-28	0.210621	0.302405
0		CIF3f_VALOR	0.375392	0.0271683	190.917	1	2.00481e-43	0.322143	0.428641
0		CIF3g_VALOR	0.179565	0.0227077	62.531	1	2.62286e-15	0.135059	0.224071
0		CIF3h_VALOR	0.195024	0.0293789	44.066	1	3.17493e-11	0.137442	0.252605
0		CIF3i_VALOR	0.43273	0.0261242	274.377	1	1.26206e-61	0.381528	0.483933
0		CIF3j_VALOR	0.314654	0.0252179	155.685	1	9.91801e-36	0.265228	0.36408
